# Supplementary material for: Genome Analysis of Alginate-Degrading Bacterium Vibrio sp. 32415 and Optimization of Alginate Lyase Production
Source: Microorganisms. 2025 Oct 16;13(10):2385. doi: 10.3390/microorganisms13102385 (PMC12565957; doi:10.3390/microorganisms13102385)
Supplement: Supplementary file 1 [file microorganisms-13-02385-s001.zip]

Archive with 9 entries (9 files):
- Figure S1.tif
- Figure S2.tif
- Supplementary Table S1.xlsx
- Supplementary Table S2.xlsx
- Supplementary Table S3.xlsx
- Supplementary Table S4.xlsx
- Supplementary Table S5.xlsx
- Supplementary Table S6.xlsx
- Supplementary Table S7.xlsx
