# Supplementary material for: Genome Analysis of Alginate-Degrading Bacterium Vibrio sp. 32415 and Optimization of Alginate Lyase Production
Source: Microorganisms. 2025 Oct 16;13(10):2385. doi: 10.3390/microorganisms13102385 (PMC12565957; doi:10.3390/microorganisms13102385)
Supplement: Supplementary file 1 [file microorganisms-13-02385-s001.zip › Supplementary Table S1.xlsx]

## Sheet: Sheet1
Supplementary Table S1 16S rRNA sequences from all the selected species for phylogenetic analysis
Species	NCBI accession number
Vibrio rumoiensis GCFI4	MG738222
Vibrio rumoiensis S-1	AB013297
Vibrio nereis NBRC 15637	AB680923
Vibrio barjaei 3062	LN867554
Vibrio europaeus PP-638	AY792622
Vibrio sonorensis CAIM 1076	KT732014
Vibrio injensis M12-1144	KC634073
Vibrio owensii DSM 23055	MH315816
Vibrio syngnathi K08M4	CP017916
Vibrio celticus LMG 23850	EF599162
Vibrio aphrogenes CA-1004	KX713151
Vibrio rotiferianus LMG 21460	KP150442
Vibrio variabilis R-40492	GU929924
Vibrio tarriae 2521-89	ON641638
Vibrio casei WS 4539	FJ968722
Vibrio tetraodonis A511	ON808596
Vibrio halioticoli NBRC 102217	AB681731
Vibrio sp. 32415	PX091797
Salinivibrio costicola NCIMB 701T	X95527
