# Supplementary material for: Genome Analysis of Alginate-Degrading Bacterium Vibrio sp. 32415 and Optimization of Alginate Lyase Production
Source: Microorganisms. 2025 Oct 16;13(10):2385. doi: 10.3390/microorganisms13102385 (PMC12565957; doi:10.3390/microorganisms13102385)
Supplement: Supplementary file 1 [file microorganisms-13-02385-s001.zip › Supplementary Table S2.xlsx]

## Sheet: Sheet1
Supplementary Table S2 Plackett-Burman experimental design and results
Std	Run	A: Alginate (g/L)	B: NH4Cl (g/L)	C: NaCl (g/L)	D: K2HPO4·3H2O (g/L)	E: MgSO4·7H2O (g/L)	F: FeSO4·7H2O (g/L)	G: pH	Enzyme activity (U/mL)
8	2	14	14	10	2	0	0.06	5	36.055
11	5	14	8	30	6	2	0.04	5	25.295
7	6	14	8	10	2	2	0.04	6	34.879
1	8	14	14	10	6	2	0.06	5	34.275
9	10	14	14	30	2	0	0.04	6	17.828
3	11	14	8	30	6	0	0.06	6	25.233
12	1	8	8	10	2	0	0.04	5	28.921
5	3	8	8	30	2	2	0.06	5	26.543
4	4	8	14	10	6	2	0.04	6	30.941
6	7	8	8	10	6	0	0.06	6	35.579
2	9	8	14	30	2	2	0.06	6	21.643
10	12	8	14	30	6	0	0.04	5	13.348
