# Supplementary material for: Genome Analysis of Alginate-Degrading Bacterium Vibrio sp. 32415 and Optimization of Alginate Lyase Production
Source: Microorganisms. 2025 Oct 16;13(10):2385. doi: 10.3390/microorganisms13102385 (PMC12565957; doi:10.3390/microorganisms13102385)
Supplement: Supplementary file 1 [file microorganisms-13-02385-s001.zip › Supplementary Table S3.xlsx]

## Sheet: Sheet1
Supplementary Table S3 Response surface experimental design
Code	Factor	Unit	Low level (-1)	High level (+1)
A	NaCl	g/L	10	30
B	FeSO4·7H2O	g/L	0.04	0.06
C	NH4Cl	g/L	8	14
