# Supplementary material for: Genome Analysis of Alginate-Degrading Bacterium Vibrio sp. 32415 and Optimization of Alginate Lyase Production
Source: Microorganisms. 2025 Oct 16;13(10):2385. doi: 10.3390/microorganisms13102385 (PMC12565957; doi:10.3390/microorganisms13102385)
Supplement: Supplementary file 1 [file microorganisms-13-02385-s001.zip › Supplementary Table S4.xlsx]

## Sheet: Sheet1
Supplementary Table S4 dDDH values between Vibrio sp. 32415 and other Vibrio genus strain
Reference genome	Organism Name	Organism Infraspecific Names Strain	DDH	Distance	Prob. DDH >= 70%
GCA_002218045.2	Vibrio rumoiensis	FERM P-14531	79	0.1376	89.92
GCA_000426765.1	Vibrio litoralis	DSM 17657	60.7	0.2356	44.6
GCA_030161215.1	Vibrio algivorus	NBRC 111146	53.7	0.2805	21.15
GCA_026001925.1	Vibrio gangliei	DSM 104291	27.1	0.56	0.03
GCA_002157735.2	Vibrio aphrogenes	CA-1004	25.3	0.5916	0.01
GCA_003335255.1	Vibrio casei	JB196	25	0.5974	0.01
GCA_015223435.1	Vibrio hibernica	B1.19	17.2	0.7971	0
GCA_009601765.2	Vibrio algicola	SM1977	17	0.8032	0
GCA_002119525.1	Vibrio syngnathi	K08M4	14.2	0.9161	0
GCA_024347315.1	Vibrio atlanticus	CECT 7223	14.2	0.9147	0
GCA_024347395.1	Vibrio cortegadensis	CECT 7227	14.2	0.9126	0
GCA_024347635.1	Vibrio tasmaniensis	LMG 20012	14.2	0.915	0
GCA_033542615.1	Vibrio plantisponsor	MSSRF60	14.2	0.915	0
GCA_009938185.1	Vibrio taketomensis	C4III291	14.1	0.9204	0
GCA_022371215.1	Vibrio gigantis	ACE001	14.1	0.9192	0
GCA_022812045.1	Vibrio splendidus	2_C04b	14.1	0.9204	0
GCA_024347295.1	Vibrio artabrorum	CECT 7226	14.1	0.9197	0
GCA_024347495.1	Vibrio gallaecicus	CECT 7244	14.1	0.9184	0
GCA_024347535.1	Vibrio kanaloae	LMG 20539	14.1	0.9175	0
GCA_024347595.1	Vibrio pomeroyi	LMG 20537	14.1	0.9195	0
GCA_024347655.1	Vibrio toranzoniae	CECT 7225	14.1	0.92	0
GCA_000827885.1	Vibrio renipiscarius	DCR 1-4-2	14	0.9234	0
GCA_005144905.1	Vibrio cyclitrophicus	ECSMB14105	14	0.9211	0
GCA_014879975.1	Vibrio bathopelagicus	Sal10	14	0.9239	0
GCA_024347355.1	Vibrio chagasii	LMG 21353	14	0.9249	0
GCA_024347415.1	Vibrio crassostreae	LMG 22240	14	0.9246	0
GCA_024347575.1	Vibrio pelagius	ATCC 25916	14	0.9228	0
GCA_028858425.1	Vibrio aestuarianus	U36	14	0.9241	0
GCA_038452265.1	Vibrio diazotrophicus	ATCC 33466	14	0.9233	0
GCA_040869025.1	Vibrio scophthalmi	20FBVib0200	14	0.9249	0
GCA_000196095.1	Vibrio parahaemolyticus	substr. RIMD 2210633	13.9	0.9278	0
GCA_002214395.1	Vibrio rotiferianus	B64D1	13.9	0.9291	0
GCA_002257545.1	Vibrio qinghaiensis	Q67	13.9	0.9274	0
GCA_002877605.2	Vibrio lentus	10N.261.52.F12	13.9	0.9289	0
GCA_002906475.1	Vibrio campbellii	BoB-53	13.9	0.9273	0
GCA_003350325.1	Vibrio rhodolitus	G98	13.9	0.9262	0
GCA_005281835.1	Vibrio profundi	TP187	13.9	0.9298	0
GCA_009938205.1	Vibrio panuliri	JCM 19500	13.9	0.9297	0
GCA_011064285.1	Vibrio ziniensis	ZWAL4003	13.9	0.9292	0
GCA_011801455.1	Vibrio diabolicus	FA3	13.9	0.9266	0
GCA_015278125.1	Vibrio fluminensis	A621	13.9	0.9281	0
GCA_019670485.1	Vibrio alfacsensis	04Ya108	13.9	0.9267	0
GCA_023650915.1	Vibrio alginolyticus	E110	13.9	0.9259	0
GCA_024346975.1	Vibrio neonatus	JCM 21521	13.9	0.9271	0
GCA_024347455.1	Vibrio echinoideorum	DSM 107264	13.9	0.9255	0
GCA_024347475.1	Vibrio fortis	LMG 21557	13.9	0.9285	0
GCA_000176235.1	Vibrio orientalis	CIP 102891	13.8	0.9335	0
GCA_000287155.2	Vibrio ordalii	FS-238	13.8	0.9346	0
GCA_000967545.1	Vibrio galatheae	S2757	13.8	0.9345	0
GCA_001274785.1	Vibrio hepatarius	DSM 19134	13.8	0.9324	0
GCA_001456255.1	Vibrio natriegens	ATCC 14048	13.8	0.931	0
GCA_002021755.1	Vibrio owensii	XSBZ03	13.8	0.9338	0
GCA_002811245.1	Vibrio salilacus	DSG-S6	13.8	0.9316	0
GCA_003605645.1	Vibrio sinensis	BEI233	13.8	0.9324	0
GCA_003970385.1	Vibrio aquaticus	BEI207	13.8	0.9333	0
GCA_009938225.1	Vibrio ponticus	DSM 16217	13.8	0.9303	0
GCA_010587385.1	Vibrio astriarenae	HN897	13.8	0.934	0
GCA_024346835.1	Vibrio comitans	LMG 23416	13.8	0.9325	0
GCA_024346875.1	Vibrio gallicus	CIP 107863	13.8	0.9331	0
GCA_024346995.1	Vibrio palustris	CECT 9027	13.8	0.9341	0
GCA_024582835.1	Vibrio japonicus	JCM 31412	13.8	0.931	0
GCA_025195085.2	Vibrio intestinalis	YLB-11	13.8	0.933	0
GCA_030060435.1	Vibrio harveyi	SB1	13.8	0.9346	0
GCA_030400295.1	Vibrio agarivorans	EKP203	13.8	0.9343	0
GCA_030409945.1	Vibrio tapetis	subsp. quintayensis CECT 8851	13.8	0.9305	0
GCA_036533815.1	Vibrio mytili	M250219	13.8	0.9309	0
GCA_036864355.1	Vibrio coralliirubri	P050	13.8	0.9316	0
GCA_900460255.1	Vibrio cincinnatiensis	NCTC12012	13.8	0.932	0
GCA_900460385.1	Vibrio mimicus	NCTC11435	13.8	0.9346	0
GCA_000222605.2	Vibrio ichthyoenteri	ATCC 700023	13.7	0.9361	0
GCA_000764325.1	Vibrio navarrensis	ATCC 51183	13.7	0.936	0
GCA_000772105.1	Vibrio tubiashii	ATCC 19109	13.7	0.9391	0
GCA_001012815.1	Vibrio mexicanus	CAIM 1540	13.7	0.9381	0
GCA_001547935.1	Vibrio tritonius	JCM 16456	13.7	0.9375	0
GCA_001591105.1	Vibrio nereis	NBRC 15637	13.7	0.9352	0
GCA_002156525.1	Vibrio celticus	Rd 8.15	13.7	0.935	0
GCA_002224265.1	Vibrio vulnificus	ATCC 27562	13.7	0.9355	0
GCA_002849855.1	Vibrio azureus	LC2-005	13.7	0.9359	0
GCA_003390515.1	Vibrio anguillarum	PF4-E1-1	13.7	0.9358	0
GCA_003415655.1	Vibrio maerlii	G62	13.7	0.9382	0
GCA_003569005.1	Vibrio superstes	G3-29	13.7	0.9383	0
GCA_006364355.1	Vibrio furnissii	FDAARGOS_777	13.7	0.9371	0
GCA_008369605.1	Vibrio cholerae	RFB16	13.7	0.9368	0
GCA_009811315.1	Vibrio atypicus	DSM 25292	13.7	0.9394	0
GCA_012275705.1	Vibrio chemaguriensis	Iso1	13.7	0.9363	0
GCA_013364395.1	Vibrio mediterranei	Vic-OC-097	13.7	0.9393	0
GCA_014050145.1	Vibrio marinisediminis	404	13.7	0.9376	0
GCA_021852965.1	Vibrio floridensis	IRLE0018	13.7	0.939	0
GCA_023145695.1	Vibrio amylolyticus	ZSDE26	13.7	0.9351	0
GCA_024346795.1	Vibrio breoganii	CAIM 1829	13.7	0.9365	0
GCA_024347055.1	Vibrio porteresiae	MSSRF30	13.7	0.9361	0
GCA_024347075.1	Vibrio rarus	LMG 23674	13.7	0.9353	0
GCA_026191655.1	Vibrio paucivorans	DBSS07	13.7	0.9383	0
GCA_028204155.1	Vibrio algarum	KJ40-1	13.7	0.9396	0
GCA_029541605.1	Vibrio coralliilyticus	Rb102	13.7	0.9393	0
GCA_030580635.1	Vibrio metoecus	ZF102	13.7	0.9365	0
GCA_037672085.1	Vibrio paracholerae	SIO	13.7	0.9377	0
GCA_900460295.1	Vibrio metschnikovii	NCTC8443	13.7	0.9357	0
GCA_000189255.2	Vibrio brasiliensis	LMG 20546	13.6	0.9439	0
GCA_000711795.1	Vibrio pacinii	DSM 19139	13.6	0.9401	0
GCA_001399455.2	Vibrio bivalvicida	605	13.6	0.9409	0
GCA_001695575.1	Vibrio europaeus	PP-638	13.6	0.9436	0
GCA_002887615.1	Vibrio jasicida	090810c	13.6	0.9405	0
GCA_002906655.1	Vibrio hyugaensis	090810a	13.6	0.9431	0
GCA_003263785.1	Vibrio variabilis	CAIM 1454	13.6	0.9444	0
GCA_003568965.1	Vibrio halioticoli	IAM 14596	13.6	0.9405	0
GCA_003568985.1	Vibrio ezurae	HDS1-1	13.6	0.9442	0
GCA_004551525.1	Vibrio ouci	BEI176	13.6	0.9428	0
GCA_007990935.1	Vibrio sagamiensis	NBRC 104589	13.6	0.9405	0
GCA_009665415.1	Vibrio cidicii	2025-01-23	13.6	0.9419	0
GCA_015686695.1	Vibrio nitrifigilis	NFV-1	13.6	0.9438	0
GCA_019226825.1	Vibrio ostreae	OG9-811	13.6	0.9433	0
GCA_022836845.1	Vibrio gelatinilyticus	ZSDZ34	13.6	0.943	0
GCA_024346935.1	Vibrio inusitatus	LMG 23434	13.6	0.9412	0
GCA_027924785.1	Vibrio nigripulchritudo	TUMSAT-V.nig2	13.6	0.94	0
GCA_028863985.1	Vibrio chanodichtyis	DSL-7	13.6	0.9437	0
GCA_029589055.1	Vibrio hannami	KACC 19277	13.6	0.9444	0
GCA_042430465.1	Vibrio sinaloensis	CECT 7298	13.6	0.9418	0
GCA_900089835.1	Vibrio thalassae	CECT8203	13.6	0.9436	0
GCA_921292975.1	Vibrio hippocampi	CECT 8226	13.6	0.9423	0
GCA_921294215.1	Vibrio marisflavi	CECT 7928	13.6	0.9428	0
GCA_000467125.1	Vibrio proteolyticus	NBRC 13287	13.5	0.9493	0
GCA_000967495.1	Vibrio neptunius	S2394	13.5	0.9489	0
GCA_001558415.2	Vibrio fluvialis	ATCC 33809	13.5	0.9457	0
GCA_001639065.2	Vibrio barjaei	3062	13.5	0.9486	0
GCA_001854765.1	Vibrio sonorensis	CAIM 1076	13.5	0.9483	0
GCA_003144035.1	Vibrio albus	E4404	13.5	0.9449	0
GCA_003311805.1	Vibrio tarriae	2017 V-1038	13.5	0.9454	0
GCA_003716875.1	Vibrio zhugei	HBUAS61001	13.5	0.9469	0
GCA_009363415.1	Vibrio aquimaris	THAF100	13.5	0.9469	0
GCA_012641465.1	Vibrio agarilyticus	SM6	13.5	0.9476	0
GCA_019977755.1	Vibrio penaeicida	IFO 15640	13.5	0.9457	0
GCA_021272385.1	Vibrio salinus	DNF-1	13.5	0.9467	0
GCA_023634655.1	Vibrio methylphosphonaticus	S4B1	13.5	0.9489	0
GCA_024347675.1	Vibrio ishigakensis	JCM 19231	13.5	0.9464	0
GCA_026191675.1	Vibrio qingdaonensis	ZSDZ65	13.5	0.9462	0
GCA_042428525.1	Vibrio olivae	CECT 8064	13.5	0.947	0
GCA_900100015.1	Vibrio xiamenensis	CGMCC 1.10228	13.5	0.9485	0
GCA_900107935.1	Vibrio hangzhouensis	CGMCC 1.7062	13.5	0.9477	0
GCA_001895205.1	Vibrio injensis	M12-1144	13.4	0.954	0
GCA_002749895.1	Vibrio fujianensis	FJ201301	13.4	0.9498	0
GCA_003350295.1	Vibrio tetraodonis	A511	13.4	0.95	0
GCA_003856525.1	Vibrio viridaestus	LJC006	13.4	0.9535	0
GCA_009874545.1	Vibrio eleionomae	CAIM 722	13.4	0.9497	0
GCA_013074385.2	Vibrio ostreicida	PP-203	13.4	0.9502	0
GCA_016900875.1	Vibrio ulleungensis	188UL20-2	13.4	0.9516	0
GCA_024347015.1	Vibrio pectenicida	LMG 19642	13.4	0.9525	0
GCA_023634645.1	Vibrio sinus	S4M6	13.3	0.9568	0
GCA_023920225.1	Vibrio gazogenes	PB1	13.3	0.9595	0
GCA_024347095.1	Vibrio rhizosphaerae	LMG 23790	13.3	0.9568	0
GCA_030161235.1	Vibrio zhanjiangensis	NBRC 108723	13.3	0.9595	0
GCA_024346955.1	Vibrio mangrovi	CECT 7927	13.2	0.9619	0
GCA_024347115.1	Vibrio ruber	LMG 23124	13.2	0.9607	0
GCA_024347135.1	Vibrio spartinae	CECT 9026	13.2	0.9601	0
GCA_921293875.1	Vibrio stylophorae	CECT 7929	13.2	0.9596	0
GCA_000165125.2	Vibrio caribbeanicus	ATCC BAA-2122	13.1	0.9661	0
GCA_024346755.1	Vibrio aerogenes	LMG 19650	13.1	0.9669	0
GCA_024529975.1	Vibrio quintilis	CECT 7734	13.1	0.9687	0
GCA_000024825.1	Vibrio antiquarius	EX25	12.8	0.9852	0
