# Supplementary material for: Genome Analysis of Alginate-Degrading Bacterium Vibrio sp. 32415 and Optimization of Alginate Lyase Production
Source: Microorganisms. 2025 Oct 16;13(10):2385. doi: 10.3390/microorganisms13102385 (PMC12565957; doi:10.3390/microorganisms13102385)
Supplement: Supplementary file 1 [file microorganisms-13-02385-s001.zip › Supplementary Table S5.xlsx]

## Sheet: Sheet1
Supplementary Table S5 ANI values between Vibrio sp. 32415 and other Vibrio genus strain
Reference genome	Organism Name	Organism Infraspecific Names Strain	ANI
GCA_002218045.2	Vibrio rumoiensis	FERM P-14531	98.64
GCA_000426765.1	Vibrio litoralis	DSM 17657	83.55
GCA_030161215.1	Vibrio algivorus	NBRC 111146	82.61
