# Supplementary material for: Genome Analysis of Alginate-Degrading Bacterium Vibrio sp. 32415 and Optimization of Alginate Lyase Production
Source: Microorganisms. 2025 Oct 16;13(10):2385. doi: 10.3390/microorganisms13102385 (PMC12565957; doi:10.3390/microorganisms13102385)
Supplement: Supplementary file 1 [file microorganisms-13-02385-s001.zip › Supplementary Table S6.xlsx]

## Sheet: Sheet1
Supplementary Table S6 Plackett-Burman test design analysis
Factor	Sum of Squares	Mean Squares	F-value	P-value	Significance
model	571.07	81.58	15.82	0.009	*
Alginate	22.94	22.94	4.45	0.1026
NH4Cl	41.66	41.66	8.08	0.0467	*
NaCl	417.25	417.25	80.94	0.0008	*
K2HPO4·3H2O	0.1196	0.1196	0.0232	0.8863
MgSO4·7H2O	23	23	4.46	0.1023
FeSO4·7H2O	65.88	65.88	12.78	0.0233	*
pH	0.2313	0.2313	0.0449	0.8426
Residual	20.62	4	5.16
Cor Total	591.69	11
R²	0.9651		Predicted R²	0.6863
Adjusted R²	0.9042		Adeq Precision	11.8741
* indicates significant impact on the experimental results (P<0.05)
