# Supplementary material for: Genome Analysis of Alginate-Degrading Bacterium Vibrio sp. 32415 and Optimization of Alginate Lyase Production
Source: Microorganisms. 2025 Oct 16;13(10):2385. doi: 10.3390/microorganisms13102385 (PMC12565957; doi:10.3390/microorganisms13102385)
Supplement: Supplementary file 1 [file microorganisms-13-02385-s001.zip › Supplementary Table S7.xlsx]

## Sheet: Sheet1
Supplementary Table S7 Analysis of variance of response surface model
Source	Sum of Squares	Free Degree	Mean Squares	F-value	P-value	significant
Model	776.2	9	86.24	25.97	0.0001	**
A-NaCl	391.09	1	391.09	117.78	< 0.0001	**
B-FeSO4·7H2O	0.2224	1	0.2224	0.067	0.8032
C-NH4Cl	0.6584	1	0.6584	0.1983	0.6696
AB	5.33	1	5.33	1.61	0.2456
AC	0.0053	1	0.0053	0.0016	0.9694
BC	6.26	1	6.26	1.88	0.2123
A²	340.6	1	340.6	102.58	< 0.0001	**
B²	0.3463	1	0.3463	0.1043	0.7562
C²	19.07	1	19.07	5.74	0.0477	*
Residual	23.24	7	3.32
Lack of Fit	2.25	3	0.7502	0.1429	0.9291	not significant
Pure Error	20.99	4	5.25
Cor Total	799.45	16
** indicates a highly significant effect on the experimental results (P<0.01), and * indicates a significant effect on the experimental results (P<0.05)
